# Supplementary material for: Supporting the IOC Consensus Statement on Mental Health in Elite Athletes: A Systematic Review and Meta-Analysis on the Prevalence of Mental Health Symptoms in Elite Sports
Source: Sports (Basel). 2026 Jul 10;14(7):296. doi: 10.3390/sports14070296 (PMC13417594; doi:10.3390/sports14070296)
Supplement: Supplementary file 1 [file sports-14-00296-s001.zip]

Archive with 2 entries (2 files):
- PRISMA_2020_checklist 5 June 2026.pdf
- sports-4388869-supplementary.pdf
